# Supplementary material for: Digital PCR analysis of circulating tumor DNA: a biomarker for chondrosarcoma diagnosis, prognostication, and residual disease detection
Source: Cancer Med. 2017 Aug 23;6(10):2194–202. doi: 10.1002/cam4.1146 (PMC5633548; doi:10.1002/cam4.1146)
Supplement: Supplementary file 1 — Table S1. Full CS patient data. Table S2. All non‐CS patient results. Table S3. IDH1 multiplex assay details. Table S4. GNAS multiplex assay details. Table S5. SinglePlex assay details. Table S6. Cycling conditions. Table S7. No template control results. [file CAM4-6-2194-s001.xlsx]

## Sheet: Table 1
						Pre-surgery			Type of tumour	Post-surgery
Anonymised patient ID	Grade	Tumour location	Tumour size	Max dimension (mm)	State at end of study	Timepoint -2	Timepoint -1	Timepoint 0		Timepoint 1	Timepoint 2	Timepoint 3	Timepoint 4	Timepoint 5	Timepoint 6	Timepoint 7	Timepoint 8
CS02	GI	finger, right, ring	20x10mm in aggregate	20	Disease-free: Day 1374			0	3rd Local recurrence
								0
		#N/A						980.265
								-2
		#N/A						1.6 mL
CS04	GI (Ollier's)	toe, left, fifth	45x15x22mm	45	Ollier disease stable; no progression Day 1505		0	0	Multiple tumours excised from skull, hands, feet	1.15207	4.2735	2.68384
							0	0		2	5	5
		#N/A					459.366	449.021		400.922	438.034	437.466
							-83	0		148	449	995
		#N/A					0.5 mL	0.5 mL		2.6 mL	1.9 mL	3.0 mL
CS07	GI	humerus, left, proximal	60x60mm in aggregate	60	Disease-free: Day 1694			0	Local recurrence
								0
		#N/A						1539.07
								0
		#N/A						1.0 mL
CS11	GI	phalanx, first, proximal	15x10x10mm	15	Disease-free: Day 692			0	Primary
								0
		#N/A						2736.31
								0
		#N/A						0.7 mL
CS22	GI	ilium, right	100x80x80mm	100	Died with disease unrelated to chondrosarcoma: Day 55			0	Primary
								0
		#N/A						303.359
								-1
		#N/A						1.0 mL
CS26	GI	humerus, left, proximal	80mm	80	Disease-free: Day 279			0	n/a
								0
		#N/A						430
								n/a
		#N/A						1.2 mL
CS01	GII (Ollier's)	humerus, left, proximal	28x10x10mm	28	Ollier disease stable; no progression: Day 1135	0	0	0	Primary (4th tumour on record, 2006 GII scapula)	0	0	0	0.3*
						0	0	0		0	0	0	1
		#N/A				1689.13	888.889	1348.19		577.509	302.027	400.82	508.599
						-262	-27	0		144	211	631	1030
		#N/A				0.7 mL	0.7 mL	1.1 mL		2.0 mL	2.1 mL	1.7 mL	5.5 mL
CS03	GII	phalanx, right, proximal - presented / resected day -3493; local recurrence 1, Day -1483; local recurrence 2, Day 0	6x4x2mm	6	Disease-free: Day 365			0	Local recurrence
								0
		#N/A						371.296
								0
		#N/A						0.5 mL
CS05	GII	tibial plateau, proximal, lateral	20x10x10mm	20	Disease-free: Day 1331			0.79*	Primary	0	1.4978
								1		0	3
		#N/A						387.612		723.016	781.86
								0		374	564
		#N/A						2.7 mL		2.5 mL	3.2 mL
CS06	GII	tibia left - presented / resected Day -986. Recurrence Day -9, AKA. multiple lung mets.	80x50x50mm	80	Dead with Disease: Day 108			159.598	Local recurrence
								41
		#N/A						6283.98
								0
		#N/A						0.2 mL
CS09	GII	phalanx, left, thumb, proximal extending into distal metacarpus; trans metacarple amputation. Local recurrence presented and resected Day 2190	50x50x35mm	50	Alive without disease: tumour recurred 2190 days post resection; alive and disease-free 180 following resection of local recurrence			14.527	Primary	0
								6		0
		#N/A						1728.01		1434.9
								0		192
		#N/A						0.8 mL		1.0 mL
CS10	GII	scapula, right	180x160mm	180	Disease-free: Day 2146			8.10719	Primary	0	0	3.3*	0	0
								4		0	0	1	0	0
		#N/A						4071.72		4083.03	4304.35	4302.6	3451.55	1487.83
								-1		130	214	263	725	929
		#N/A						0.9 mL		0.8 mL	0.8 mL	0.6 mL	0.8 mL	0.9 mL
CS14	GII (Ollier's)	tibia, right, proximal (GII), fibula, right, proximal (GI), femur, right, distal (GI)	3 tumours 85x75mm + 60x28mm + 100x90mm	100	Ollier disease stable; no progression: Day 1622		9.2659	4.83351	Primary	28.5575	6.6	0	0.973947	0
							10	3		5	5	0	3	0
		#N/A					1060.1	358.038		1604.08	940.594	412.088	700.684	187.653
							-51	0		6	236	712	971	1133
		#N/A					2.0 mL	1.1 mL		0.3 mL	1.5 mL	1.8 mL	4.5 mL	0.5 mL
CS15	GII	femur, right, proximal Day -44; died Day 651 with multiple pulmonary mets	205x50x50mm + 120x100x90mm	205	Dead of disease Day 651			118.867	Primary
								60
		#N/A						4094
								0
		#N/A						1.0 mL
CS16	GII	femur, right, proximal - presented day -44, resected day 0; no relapse	380x70mm	380	Disease-free: Day 1825			29.9278	Primary
								19
		#N/A						5593.96
								-2
		#N/A						0.4 mL
CS17	GII	femur, left, proximal	100x60x65mm	100	Disease-free: Day 1527			2.5*	Primary	0
								1		0
		#N/A						1453.32		2632.18
								-40		778
		#N/A						0.7 mL		1.3 mL
CS18	GII	hemipelvis, left; leg amputation	100x55x70mm	100	Disease-free: Day 1562			0.7*	Primary
								1
		#N/A						1482.15
								0
		#N/A						0.9 mL
CS19	GII	femur, right, distal	75x55x50mm	75	Disease-free: Day 1154			0	Primary
								0
		#N/A						1422.88
								0
		#N/A						1.7 mL
CS20	GII	pubic ramus, right, superior	55x35x35mm	55	Disease-free: Day 1398			0	Primary	0.5*
								0		1
		#N/A						649.524		810.213
								-1		2
		#N/A						4.2 mL		3.5 mL
CS21	GII	ilium; mets 5 months after surgery	100x140x70mm	140	Dead with Disease: Day 799			128.717	Primary	4.51786	0.3*
								46		7	1
		#N/A						3817.13		2178.46	778.649
								-42		3	129
		#N/A						0.9 mL		2.8 mL	5.4 mL
CS23	GII	tibia, right, proximal	100x50mm	100	Disease-free: Day 1520			0	Primary
								0
		#N/A						407.475
								-34
		#N/A						1.3 mL
CS24	GII	ilium; hind quarter amp - Day 0; mets (16mm) identified Day 616 in lung and excised Day 729	90x35mm	90	Alive with disease: Day 1055			47.33	Primary	1.02601	0.2*	0.3*
								29		2	1	1
		#N/A						49524.7		1524.8	1277.69	1527.63
								0		107	303	402
		#N/A						1.3 mL		3.2 mL	6.3 mL	5.7 mL
CS25	GII	femur, right; hindquater, pathological fracture 2 months before surgery	70x60mm and 60x40mm	70	Disease-free: Day 702			0	Primary
								0
		#N/A						983.333
								0
		#N/A						1.8 mL
CS12	GIII	acetabulum, left resected Day 0: developed metastasis 14 months later	140x100x60mm	140	Dead with Disease: Day 775			751.274	Primary	0	0
								330		0	0
		#N/A						6305.79		3364.37	3648.45
								0		139	328
		#N/A						0.7 mL		0.4 mL	1.1 mL
CS13	GIII	femur, left, proximal; excised Day 0 and mets lung excised Day 604	130x50x55mm	130	Disease-free: Day 1534			16.0519	Primary	2.0*	0	0	0	2.4*	0	0	0
								7		1	0	0	0	1	0	0	0
		#N/A						573.98		1895.18	1564.69	1491.9	1236.75	1021.6	1586.21	1787.1	2132.13
								-1		162	246	330	456	540	638	736	918
		#N/A						0.9 mL		1.0 mL	1.0 mL	0.9 mL	0.9 mL	1.0 mL	1.0 mL	1.3 mL	1.1 mL
CS08	Dediff.	acetabulum, right; intralesional resection	100mm max. dimension	100	Dead with Disease: Day 607			4.10474	Local recurrence	11.2053
								5		15
		#N/A						4791.22		1168.55
								0		359
		#N/A						2.8 mL		2.1 mL
CS27	Dediff.	iliac blade, right - presented Day-106, resected, day 0. Recurrence Day 118 >HQA. Right breast met in Day 118, resected. Disseminated pelvic nodules.	125x140x80mm	140	Dead with Disease: Day 179			71.3165	Local recurrence & metastasis	1.9*	231.667
								42		1	203
		#N/A						2923.98		3704.96	1328.33
								-126		2	118
		#N/A						1.1 mL		1.6 mL	1.2 mL
CS28	Dediff.	humerus, left, distal - presented/resected Day 0; recurred Day 189 with widespread mets	150x70x50mm	150	Dead with Disease: Day 232			3.28621	Primary
								7
		#N/A						460.689
								-21
		#N/A						3.2 mL
CS29	Dediff.	femur, left, distal - presented/ resected day 0; local recurrence in soft tissue	120x80x80mm	120	Alive with Disease: Day 337			2.89474	Primary
								4
								949.123
								-21
								2.3 mL
KEY
0	Mutant copies/mL plasma. * denotes equivocal result (only 1 mutant droplet). This number is corrected based on the dead volume of the dPCR run
0	Mutant only droplets counted
0	Wild-type copies/mL plasma
-10	Days before/since treatment
0 mL	Volume of plasma analysed

## Sheet: Table 2
Anonymised patient ID	Disease	Tumour location	Tumour size	Max. dimension (mm)	Assay	Mutant copies/mL plasma (* denotes equivocal result)	Wild-type copies/mL plasma	Volume of plasma analysed (mL)
FbM01	Fibromatosis	Thigh, Right	N/A	N/A (needle biopsy)	CTNNB1-S45F	0	1152.1	2.99556
FbM02	Fibromatosis	Chest Wall	N/A	N/A (needle biopsy)	CTNNB1-T41A	0	1150.23	2.87743
FbM03	Fibromatosis	Spine, Lumbosacral	N/A	N/A (needle biopsy)	CTNNB1-T41A	0	1250.96	3.75287
FbM04	Fibromatosis	Thigh, Left	170mm max	170	CTNNB1-S45F	0.5*	1680.16	4.1742
FbM05	Fibromatosis	Chest Wall	N/A	N/A (needle biopsy)	CTNNB1-S45F	0.7*	3500.09	4.032
FD01	Fibrous dysplasia	Left 11th rib	95x53x25mm	95	GNAS-R201 multiplex	0	670.083	1.07429
FD02	Fibrous dysplasia	Left humeral diaphysis	N/A	N/A (needle biopsy)	GNAS-R201 multiplex	0	916	1.07429
FD03	Fibrous dysplasia	Left femur	N/A	N/A (needle biopsy)	GNAS-R201 multiplex	0	2154.18	1.07429
FD04	Fibrous dysplasia	Left hip	N/A	N/A (needle biopsy)	GNAS-R201 multiplex	0	2120.48	1.07429
IMM01	Intramuscular myxoma	Right buttock	70x50x40mm	70	GNAS-R201 multiplex	0	1057.5	1.07429
IMM02	Intramuscular myxoma	Left thigh	43x32x25mm	43	GNAS-R201 multiplex	0	822.872	1.07429
IMM03	Intramuscular myxoma	Right thigh	35x18x20mm	35	GNAS-R201 multiplex	0	551.667	1.07429
IMM04	Intramuscular myxoma	Right lower leg	25x15x15mm	25	GNAS-R201 multiplex	0	1044.41	1.07429
IMM05	Intramuscular myxoma	Left deltoid	70x55x55mm	70	GNAS-R201 multiplex	0	674.122	1.07429
IMM06	Intramuscular myxoma	Left thigh	40x40x28mm	40	GNAS-R201 multiplex	0	2574.92	1.07429
GCT01	Giant Cell Tumour of Bone	Tibia, left, proximal	50x35x30mm	50	H3F3A-G34W	0	323.729	1.8018
GCT02	Giant Cell Tumour of Bone	Tibia, left, proximal	80x50x20mm	80	H3F3A-G34W	0	792.846	3.108
GCT03	Giant Cell Tumour of Bone	Femur, left, distal	70x75x50mm	75	H3F3A-G34W	0	4755	2.71301
GCT04	Giant Cell Tumour of Bone	Ulna, left, distal	80x80x65mm	80	H3F3A-G34W	0	2303.08	7.78236
GCT05	Giant Cell Tumour of Bone	Femur, left, distal	20x15x10mm	20	H3F3A-G34W	0	312.504	4.36475
GCT06	Giant Cell Tumour of Bone	Femur, right, distal	60x50x50mm	60	H3F3A-G34W	0	1169.22	4.1395
GCT07	Giant Cell Tumour of Bone	Radius, Right, Distal	60x50x25mm	60	H3F3A-G34W	0	1207.94	3.3048
GCT08	Giant Cell Tumour of Bone	Tadius, right distal	50x40x40mm	50	H3F3A-G34W	0	1587.02	4.131
GCT09	Giant Cell Tumour of Bone	Radius, Right, Distal	65x60x45mm	65	H3F3A-G34W	0	1128.38	3.1266
GCT10	Giant Cell Tumour of Bone	Radius, Left, Distal	40x30x25mm	40	H3F3A-G34W	0	788.51	3.2238
GCT11	Giant Cell Tumour of Bone	Tibia, right proximal	N/A	N/A (needle biopsy)	H3F3A-G34W	0	1673.53	3.5721
GCT12	Giant Cell Tumour of Bone	Femur,Right, Distal	70x60x20mm	70	H3F3A-G34W	0	1429.62	3.3453
GCT13	Giant Cell Tumour of Bone	Tibia, right, proximal	40x30x30mm	40	H3F3A-G34W	0.2*	984.059	13.195
GCT14	Giant Cell Tumour of Bone	Fibula, right, proximal	75x70x50mm	75	H3F3A-G34W	0.4*	623.301	4.8195
GCT15	Giant Cell Tumour of Bone	Tibia, right proximal	80x70x60mm	80	H3F3A-G34W	0.5*	1724.04	4.131
GCT16	Giant Cell Tumour of Bone	Tibia, right proximal	60x30x10mm	60	H3F3A-G34W	0.6*	1640.54	3.483
GCT17	Giant Cell Tumour of Bone	Radius, Right, Distal	15x12x10mm	15	H3F3A-G34W	0.56373	1039.74	8.8695
GCT18	Giant Cell Tumour of Bone	Sacrum, Right	N/A	N/A (needle biopsy)	H3F3A-G34W	0.7*	713.503	3.3777
GCT19	Giant Cell Tumour of Bone	Radius, Left, Distal	45x30x20mm	45	H3F3A-G34W	1.14638	576.72	4.536
GCT20	Giant Cell Tumour of Bone	Femur,Right, Distal	55x45x65mm	65	H3F3A-G34W	1.30719	1344.95	4.131
GCT21	Giant Cell Tumour of Bone	Patella, Left	60x60x25mm	60	H3F3A-G34W	1.34792	1862.57	3.2643
GCT22	Giant Cell Tumour of Bone	Ilium, right	40x40x30mm	40	H3F3A-G34W	1.61518	1045.67	4.05366
GCT23	Giant Cell Tumour of Bone	Tibia, right, proximal	90x75x70	90	H3F3A-G34W	1.6744	1389.78	3.76562
GCT24	Giant Cell Tumour of Bone	Femur, Left, Distal	60x55x45mm	60	H3F3A-G34W	81.0096	2729.92	3.6045
SCRhabdo01	Spindle cell rhabdomyosarcoma	Foot, Right	120x100xapprox. 100mm	120	MYOD1-L122R	10.6667	2362.22	1.8
SCRhabdo02	Spindle cell rhabdomyosarcoma	Leg, Left	40x30x10mm	40	MYOD1-L122R	0	3888.89	1.8
SCRhabdo03	Spindle cell rhabdomyosarcoma	Thigh, left	90x75x120mm	120	MYOD1-L122R	19.1111	1885.56	1.8

## Sheet: Table 3
Oligo name	Sequence	Final assay concentration (µM)
IDH1-F	CCAACATGACTTACTTGA	0.9
IDH1-R	AGAGAAGCCATTATCTGC	0.9
IDH1-SNP-R	AGAGAAGCCGTTATCTGC	0.9
IDH1-R132C	[6FAM]CCATAAGCATGACAACCTATGATGAT[BHQ1]	0.1
IDH1-R132G	[6FAM]CCATAAGCATGACCACCTATGATGAT[BHQ1]	0.1
IDH1-R132H	[6FAM]CCATAAGCATGATGACCTATGATGAT[BHQ1]	0.1
IDH1-R132L	[6FAM]CCATAAGCATGAAGACCTATGATGAT[BHQ1]	0.1
IDH1-R132S	[6FAM]CCATAAGCATGACTACCTATGATGAT[BHQ1]	0.1
IDH1-R132_WT	[VIC]CCCATAAGCATGACGAC[MGBNFQ]	0.25

## Sheet: Table 4
Oligo name	Sequence	Final assay concentration (µM)
GNAS-R201-F	GGCTTTGGTGAGATCCATTGAC	0.9
GNAS-R201-R	ACCTGGAACTTGGTCTCAAAGAT	0.9
GNAS-R201C	5’-[6FAM]TCGCTGCTGTGTCC[BHQ1]-3’	0.25
GNAS-R201H	5’-[VIC]CTT CGC TGC CAT GTC CT[BHQ1]-3’	0.32
GNAS-R201_WT	5’-[VIC]TTCGCTGCCGTGTC[BHQ1]-3’	0.25

## Sheet: Table 5
Mutation	Forward primer sequence	Reverse primer sequence	Mutant probe sequence	Wild-type probe sequence	Length	Ta (°C)
IDH1-R132C	Amary et al., 2011	Amary et al., 2011	Amary et al., 2011	Amary et al., 2011	81	57
IDH1-R132G	Same as R132C	Same as R132C	[FAM]AAGCATGACCACCTATG[MGBNFQ]	Same as R132C	81	57
IDH1-R132H	Same as R132C	Pansuriya et al., 2011	Pansuriya et al., 2011	Pansuriya et al., 2011	71	57
IDH1-R132L	Same as R132C	Same as R132H	[FAM]CATCATAGGTCTTCATGC[MGBNFQ]	Same as R132H	71	57
H3F3A-G34W	AAGCAACTGGCTACAAAA	TGGATACATACAAGAGAGA	[FAM]CCTCTACTGGATGGGTGAAGAAA[BHQ1]	[HEX]CCTCTACTGGAGGGGTGAAGAAA[BHQ1]	125	55
MYOD1-L122R	CGCAAGACCACCAAC	GCGCTTGAGTGTCTC	[FAM]TTACTTTGCTaCGGCGGC[BHQ1]	[HEX]TTACTTTGCTaAGGCGGC[BHQ1]	96	55
CTNNB1-S45F	CTCTGGAATCCATTCTGG	CCACTCATACAGGACTTG	[6FAM]CACAGCTCCTTTTCTGAGTGGT[BHQ1]	[HEX]CACAGCTCCTTCTCTGAGTGGT[BHQ1]	103	60
CTNNB1-T41A	CAGCAACAGTCTTACCTG	GCCTTTACCACTCAGAGA	[6FAM]TGGTGCCACTGCCACAGCTC[BHQ1]	[HEX]TGGTGCCACTACCACAGCTC[BHQ1]	75	60
All primers and probes were used at a final assay concentration of 0.9 µM and 0.25 µM, respectively.

## Sheet: Table 6
Cycling step	Temp (°C)	Time	# Cycles
Enzyme activation	95	10 min	1
Denaturation	94	30 sec	40
Annealing/extension	variable	1 min
Enzyme deactivation	98	10 min	1
Hold (optional)	4	Infinite	1

## Sheet: Table 7
Expt	Assay	Ch1+Ch2+	Ch1+Ch2-	Ch1-Ch2+	Ch1-Ch2-	Accepted Droplets
Exp035	IDH1-R132C	0	0	1	15577	15578
Exp035	IDH1-R132G	0	0	1	14734	14735
Exp037	IDH1-R132C	0	0	0	12640	12640
Exp037	IDH1-R132G	0	0	0	9931	9931
Exp039	IDH1-R132C	0	0	0	13206	13206
Exp039	IDH1-R132G	0	0	0	13310	13310
Exp040	IDH1-R132C	0	0	0	12851	12851
Exp063	IDH1-R132C	0	0	1	11391	11392
Exp069	IDH1-R132C	0	0	0	13337	13337
Exp069	IDH1-R132L	0	0	0	11734	11734
Exp073	IDH1-R132C	0	0	1	11870	11871
Exp077	IDH1-R132H	0	0	0	15104	15104
Exp077	IDH1-R132H	0	0	0	15129	15129
Exp077	IDH1-R132H	0	0	0	14882	14882
Exp077	IDH1-R132L	0	0	0	14294	14294
Exp077	IDH1-R132L	0	0	0	16426	16426
Exp081	IDH1-R132C	0	0	0	15691	15691
Exp081	IDH1-R132H	0	0	0	13871	13871
Exp081	IDH1-R132L	0	0	0	11192	11192
IDH1-plasma-Exp001	multiplex	0	0	2	16644	16646
IDH1-plasma-Exp001	multiplex	0	0	3	17579	17582
IDH1-plasma-Exp002	multiplex	0	0	5	15883	15888
IDH1-plasma-Exp002	multiplex	0	0	1	12735	12736
IDH1-plasma-Exp004	multiplex	0	0	0	5673	5673
IDH1-plasma-Exp004	multiplex	0	0	1	5397	5398
IDH1-plasma-Exp005	multiplex	0	0	0	12866	12866
IDH1-plasma-Exp005	multiplex	0	0	1	12164	12165
Exp204	multiplex	0	0	0	17241	17241
Exp204	multiplex	0	0	0	18755	18755
Exp204	multiplex	0	0	2	16789	16791
Exp204	multiplex	0	0	0	15999	15999
Exp206	multiplex	0	0	2	15692	15694
Exp206	multiplex	0	0	2	14287	14289
Exp206	multiplex	0	0	1	15639	15640
Exp210	multiplex	0	0	3	10696	10699
Exp210	multiplex	0	0	0	14444	14444
Exp210	multiplex	0	0	2	14553	14555
Exp210	multiplex	0	0	1	15611	15612
Exp212	multiplex	0	0	0	13401	13401
Exp212	multiplex	0	0	1	15916	15917
Exp212	multiplex	0	0	2	13001	13003
Exp212	multiplex	0	0	2	13896	13898
Exp213	multiplex	0	0	1	13131	13132
Exp213	multiplex	0	0	1	14197	14198
Exp213	multiplex	0	0	3	17135	17138
Exp213	multiplex	0	0	1	14733	14734
Exp213	multiplex	0	0	0	13875	13875
Exp213	multiplex	0	0	4	14245	14249
Exp213	multiplex	0	0	2	13535	13537
Exp213	multiplex	1	0	2	15682	15685
Exp216	multiplex	0	0	0	16584	16584
Exp216	multiplex	0	0	3	14087	14090
Exp217	multiplex	0	0	1	15404	15405
Exp217	multiplex	0	0	1	12658	12659
Exp217	multiplex	0	0	1	14942	14943
Exp217	multiplex	0	0	0	16371	16371
Exp217	multiplex	0	0	1	16790	16791
Exp217	multiplex	0	0	0	15940	15940
Exp217	multiplex	0	0	0	15653	15653
Exp220	multiplex	0	0	2	13501	13503
Exp220	multiplex	0	0	8	14586	14594
Exp220	multiplex	0	0	1	12647	12648
Exp220	multiplex	0	0	0	13131	13131
Exp220	multiplex	0	0	0	13544	13544
Exp220	multiplex	0	0	0	14295	14295
Exp220	multiplex	0	0	0	13929	13929
Exp220	multiplex	0	0	4	15116	15120
Exp225	multiplex	0	0	0	13632	13632
Exp225	multiplex	0	0	4	13518	13522
Exp225	multiplex	0	0	1	14836	14837
Exp225	multiplex	0	0	3	15179	15182
Exp226	multiplex	0	0	2	15673	15675
Exp226	multiplex	0	0	3	13054	13057
Exp226	multiplex	0	0	1	14358	14359
